# Supplementary material for: Characterization of Insulin-like Peptide (ILP) and Its Potential Role in Ovarian Development of the Cuttlefish Sepiella japonica
Source: Curr Issues Mol Biol. 2022 May 27;44(6):2490–504. doi: 10.3390/cimb44060170 (PMC9221753; doi:10.3390/cimb44060170)
Supplement: Supplementary file 1 [file cimb-44-00170-s001.zip]

Archive with 2 entries (2 files):
- Supplementary raw data for Figure7,8,9.xls
- TableS1.pdf
