# Supplementary material for: Characterization of Insulin-like Peptide (ILP) and Its Potential Role in Ovarian Development of the Cuttlefish Sepiella japonica
Source: Curr Issues Mol Biol. 2022 May 27;44(6):2490–504. doi: 10.3390/cimb44060170 (PMC9221753; doi:10.3390/cimb44060170)
Supplement: Supplementary file 1 [file cimb-44-00170-s001.zip › Supplementary raw data for Figure7,8,9.xls]

## Sheet: Sheet1
Fig.7A
Intestine	7.09329	7.12509	8.34965
Gill	2.27762	1.97043	1.8387
Muscle	1.39895	2.04155	1.42145
Heart	5.83229	6.14538	7.56688
Pancreas	401.25	362.789	334.065
Ovary	608.185	655.879	692.788
Brain	17.6013	13.8681	17.0736
Liver	105.557	131.877	120.564
Fig.7B
	Ⅰ	Ⅱ	Ⅲ	Ⅳ
Pancreas	8.41572	336.084	398.854	89.7888
	9.99696	297.98	338.813	77.4661
	9.90012	330.629	362.904	81.3175
Ovary	4.95644	221.3	604.554	125.776
	6.40119	205.775	684.376	109.033
	6.09801	192.557	634.135	110.556
Liver	7.46475	102.812	104.927	54.25
	8.31357	99.374	127.152	48.1955
	8.90891	93.2896	128.392	44.9617
Fig.8
Saline	7.77315	7.12961	8.83863
NC	8.29363	7.69525	7.17992
siRNA 1	2.99492	3.06865	4.06402
siRNA 2	2.12096	1.89307	2.28518
Fig.9
	Vg1	Vg2	CtsL1-like	FS
Saline	149.348	151.933	10.9284	123.71
	138.687	177.75	10.7231	125.791
	159.103	157.467	11.1888	149.396
	124.85	160.679	13.3769	123.989
NC	150.568	161.906	14.4354	140.118
	137.483	157.969	15.2155	136.781
	152.431	136.658	12.2569	122.243
	130.293	150.218	11.256	126.977
siRNA2	30.5224	73.3841	3.35188	49.0869
	26.5225	77.2751	3.61789	41.5717
	32.5399	64.1066	4.2653	62.3108
	22.4214	82.3232	3.93794	61.698
